# Supplementary material for: The Role of Membrane Fluidization in the Gel-Assisted Formation of Giant Polymersomes
Source: PLoS One. 2016 Jul 13;11(7):e0158729. doi: 10.1371/journal.pone.0158729 (PMC4943728; doi:10.1371/journal.pone.0158729)
Supplement: S2 File — Zip file archive containing Microsoft Excel spreadsheets with raw data collected from photomicrographs. (ZIP) [file pone.0158729.s002.zip]

Archive with 5 entries (5 files):
- Slow Polymer FRAPs.xlsx
- Diameter Analysis for Different Temperature GUVs.xlsx
- Diameter Analysis for Sucrose GUVs.xlsx
- Diffusion Coefficients.xlsx
- Fast Polymer FRAPs.xlsx
