# Supplementary material for: The Role of Membrane Fluidization in the Gel-Assisted Formation of Giant Polymersomes
Source: PLoS One. 2016 Jul 13;11(7):e0158729. doi: 10.1371/journal.pone.0158729 (PMC4943728; doi:10.1371/journal.pone.0158729)
Supplement: S2 File — Zip file archive containing Microsoft Excel spreadsheets with raw data collected from photomicrographs. (ZIP) [file pone.0158729.s002.zip › Slow Polymer FRAPs.xlsx]

## Sheet: PEO-PBD
	PEO-PBD FRAP								Average FRAP
	Time 1	FRAP 1	Time 2	FRAP 2	Time 3	FRAP 3			Time (sec)	Fluorescence Intentsity (A.U.)
	0	0	0	0	0	0			0	0
	20	0.093745	20	0.104361	20	0.113395			20	0.103834
	40	0.170663	40	0.166098	40	0.165367			40	0.167376
	60	0.222225	60.078	0.212622	60	0.186309			60.026	0.207052
	80	0.277116	80.094	0.242892	80	0.274294			80.0313	0.264768
	100	0.295828	100.094	0.316271	100.016	0.339192			100.037	0.317097
	120	0.342639	120.094	0.299679	120.016	0.362928			120.037	0.335082
	140	0.358671	140.094	0.358044	140.016	0.382791			140.037	0.366502
	160	0.363766	160.094	0.334267	160.016	0.395944			160.037	0.364659
	180.016	0.378756	180.094	0.366029	180.016	0.423045			180.042	0.389276
	200.016	0.405125	200.11	0.40191	200.016	0.434153			200.047	0.41373
	220.016	0.430964	220.11	0.395458	220.016	0.469133			220.047	0.431852
	240.016	0.438479	240.125	0.409439	240.016	0.478969			240.052	0.442296
	260.016	0.46079	260.125	0.375563	260.016	0.492854			260.052	0.443069
	280.016	0.468924	280.125	0.422871	280.016	0.516299			280.052	0.469365
	347.079	0.495723			345.578	0.563334			346.329	0.529528
	407.063	0.548321			405.375	0.582632			406.219	0.565477
	468.282	0.538938			465.641	0.530023			466.962	0.534481
	527.875	0.572518			530.422	0.598367			529.149	0.585443
	587.985	0.60682			587.359	0.658327			587.672	0.632574

## Sheet: PEO-PBD-NH2+
	PEO-PBD-NH2+ FRAP												Average FRAP
	Time 1	FRAP 1	Time 2	FRAP 2	Time 3	FRAP 3	Time 4	FRAP 4	Time 5	FRAP 5			Time (sec)	Fluorescence Intentsity (A.U.)
	0	0	0	0	0	0	0	0	0	0			0	0
	20.016	0.097249	20	0.0643884	20.047	0.10487	20.015	0.111398	20	0.0414343			20.0156	0.0838681
	40.016	0.14856	40	0.101434	40.047	0.194484	40.031	0.179568	40.016	0.0802809			40.022	0.140865
	60.016	0.182737	60.015	0.131464	60.062	0.275175	60.031	0.236056	60.016	0.116643			60.028	0.188415
	80.016	0.225219	80.015	0.159275	80.062	0.337945	80.047	0.281082	80.031	0.150733			80.0342	0.230851
	100.016	0.267184	100.015	0.184085	100.078	0.3875	100.047	0.324942	100.031	0.182645			100.037	0.269271
	120.016	0.29553	120.015	0.202597	120.078	0.429829	120.062	0.366362	120.047	0.212563			120.044	0.301376
	140.016	0.318208	140.015	0.220469	140.078	0.449136	140.078	0.396204	140.047	0.240569			140.047	0.324917
	160.016	0.337613	160.031	0.250301	160.078	0.471109	160.078	0.429866	160.063	0.266825			160.053	0.351143
	180.016	0.361895	180.031	0.265953	180.078	0.495012	180.078	0.441332	180.078	0.29142			180.056	0.371122
	200.016	0.384118	200.031	0.286914	200.093	0.517898	200.094	0.460557	200.078	0.314444			200.062	0.392786
	220.016	0.391605	220.031	0.301494	220.093	0.535863	220.094	0.48632	220.094	0.336029			220.066	0.410262
	240.016	0.403598	240.031	0.320699	240.093	0.540206	240.109	0.504206	240.094	0.356234			240.069	0.424989
	260.032	0.428299	260.047	0.346252	260.093	0.557306	260.109	0.520015	260.094	0.375163			260.075	0.445407
	280.032	0.444222	280.047	0.36402	280.093	0.567811	280.125	0.538759	280.11	0.39291			280.081	0.461544
	300.032	0.454688	300.047	0.393032	345.125	0.583051	345.062	0.575739	351.125	0.447295			328.278	0.490761
	320.032	0.466481	320.047	0.412687	404.953	0.595858	404.031	0.597209	409.86	0.483669			371.785	0.511181
	340.032	0.48188	340.047	0.436627	464.89	0.611075	465.172	0.617729	471.406	0.514997			416.309	0.532462
	441.032	0.532952	424.078	0.486218	524.125	0.633509	526.969	0.649753	529.672	0.539385			489.175	0.568363
	517.422	0.560822	466.578	0.512518	586.703	0.646454	583.844	0.644888	595.531	0.561907			550.016	0.585318
	561.454	0.588816											561.454	0.588816
	615.532	0.603116											615.532	0.603116
	680.407	0.621022											680.407	0.621022
					885.656	0.67913	884.109	0.683896	899.953	0.621061			889.906	0.661362

## Sheet: PEO-PBD-COO-
	PEO-PBD-COO- FRAP								Average FRAP
	Time 1	FRAP 1	Time 2	FRAP 2	Time 3	FRAP 3			Time (sec)	Fluorescence Intentsity (A.U.)
	0	0	0	0	0	0			0	0
	20	0.0709195	20	0.0636545	20	0.0549585			20	0.0631775
	40.016	0.112105	40	0.0838311	40.015	0.117049			40.0103	0.104328
	60.016	0.140636	59.984	0.131317	60.015	0.164573			60.005	0.145508
	80.016	0.158845	80	0.17267	80.031	0.188235			80.0157	0.17325
	100.016	0.174465	100.016	0.155734	100.031	0.231954			100.021	0.187384
	120.016	0.218531	120.016	0.169269	120.046	0.228675			120.026	0.205492
	140.078	0.244921	140.031	0.224072	140.062	0.300078			140.057	0.256357
	160.094	0.254358	160.031	0.220765	160.062	0.358299			160.062	0.277807
	180.11	0.297541	180.047	0.26635	180.062	0.354874			180.073	0.306255
	200.125	0.319027	200.047	0.25845	200.078	0.375341			200.083	0.317606
	269	0.320944	220.063	0.306838					244.531	0.313891
	329.016	0.396575	240.063	0.337979					284.539	0.367277
	397.203	0.411246	260.078	0.305928	266.859	0.431135			308.047	0.38277
	456.953	0.447245	280.094	0.297593					368.524	0.372419
	509.407	0.436848	300.094	0.364727					404.75	0.400788
			320.109	0.400347	326.062	0.419706			323.086	0.410027
			386.813	0.397451	386.531	0.518245			386.672	0.457848
			447.156	0.388608	446.046	0.558853			446.601	0.47373
			506.375	0.524234	506.375	0.561051			506.375	0.542643
	810.266	0.547613	805.828	0.573398	806.062	0.714963			807.385	0.611991
					1105.97	0.701764			1105.97	0.701764

## Sheet: PEO-PEE
	PEO-PEE FRAP										Average FRAP
	Time 1	FRAP 1	Time 2	FRAP 2	Time 3	FRAP 3	Time 4	FRAP 4			Time (sec)	Fluorescence Intentsity (A.U.)
	0	0	0	0	0	0	0	0			0	0
	20	0.0770713	20	0.077097	20.016	0.10487	20	0.1022			20.004	0.0903096
	40.015	0.1234	40	0.137233	40.016	0.151981	40	0.168915			40.0078	0.145382
	60.015	0.170718	60	0.178716	60.016	0.201771	60	0.224849			60.0078	0.194014
	80.015	0.195644	80	0.212959	80.016	0.236775	80	0.253773			80.0077	0.224788
	100.015	0.215087	100	0.235646	100.016	0.26329	100	0.272919			100.008	0.246736
	120.015	0.237641	120	0.25511	120.016	0.293767	120.015	0.312411			120.012	0.274732
	140.015	0.247869	140.015	0.276397	140.016	0.310385	140.015	0.320834			140.015	0.288871
	160.015	0.271675	160.015	0.316744	160.016	0.333936	160.015	0.343419			160.015	0.316444
	180.015	0.291317	180.015	0.29946	180.016	0.345347	180.015	0.375163			180.015	0.327822
	200.015	0.305412	200.015	0.322539	200.016	0.353512	200.015	0.383761			200.015	0.341306
	220.015	0.311042	220.015	0.319897	220.016	0.373949	220.015	0.39691			220.015	0.350449
	240.015	0.301898	240.015	0.333677	240.016	0.391973	240.015	0.411934			240.015	0.35987
	260.015	0.330342	260.015	0.350116	260.016	0.384234	260.015	0.410641			260.015	0.368833
	280.031	0.337979	280.015	0.361162	280.016	0.389654	280.015	0.43317			280.019	0.380491
	348.468	0.357022	349.359	0.378821	345.797	0.429261	347.125	0.464787			347.687	0.407472
	409.39	0.371133	409.484	0.406773	406.485	0.453649	406.89	0.484733			408.062	0.429072
	470.125	0.39772	468.64	0.418082	466.125	0.475705	466.437	0.505402			467.832	0.449227
	530.187	0.418585	529.656	0.436631	526.563	0.495503	526.797	0.511427			528.301	0.465537
	593.515	0.43655	589.797	0.433034	587.625	0.516492	589.39	0.502302			590.082	0.472095
