# Supplementary material for: The Role of Membrane Fluidization in the Gel-Assisted Formation of Giant Polymersomes
Source: PLoS One. 2016 Jul 13;11(7):e0158729. doi: 10.1371/journal.pone.0158729 (PMC4943728; doi:10.1371/journal.pone.0158729)
Supplement: S2 File — Zip file archive containing Microsoft Excel spreadsheets with raw data collected from photomicrographs. (ZIP) [file pone.0158729.s002.zip › Diameter Analysis for Different Temperature GUVs.xlsx]

## Sheet: Length (um)
	24C	40C	50C	60C	70C
	3.754	6.699	7.822	11.43	24.3
	2.826	5.922	7.221	17.481	30.433
	4.839	5.755	4.486	6.564	12.212
	2.407	6.385	10.006	19.404	19.499
	3.297	6.8	5.922	21.541	9.307
	3.894	7.264	7.595	16.595	11.437
		9.867	4.827	9.428	25.966
	1.55	6.183	5.755	9.864	23.71
	1.978	9.704	5.47	15.985	24.965
	2.407	13.049	5.464	15.676	32.691
	3.899	11.178	4.161	10.567	21.755
	2.243	4.327	6.559	8.085	22.992
	1.917		5.183	14.128	23.047
	3.165	14.86	5.21	11.369	14.098
	2.262	6.447	4.475	9.191	20.508
	1.669	8.309	4.233	6.577	26.537
	2.14	7.212	4.233
	2.855	20.571	4.755	24.024	21.113
	3.449	12.365	4.542	17.841	24.271
	2.389	14.598	4.638	25.202	31.499
	3.381		4.424	20.208	30.688
	2.024	6.318	3.778	7.399	35.498
	2.259	1.446		18.395	18.903
	1.451	1.968	8.139	12.998	17.936
	1.431	3.447	6.617	7.669	17.23
	1.714	2.378	4.12	15.577	27.4
	2.284	4.221	4.926	27.704	12.072
	2.192	4.998	6.95	14.631
	2.354	3.821	4.99	7.656	18.185
		3.288	8.677	7.625	14.846
	2.858	5.48	6.923	8.362	12.94
	2.711	5.414	8.362	10.248	16.78
	3.462	4.286	8.967	9.986	22.311
	4.044	3.968	4.188	10.257	12.619
	2.818	3.723	12.302	5.796	14.816
	2.233	4.849	6.777	9.181	13.064
	3.429	5.083	7.298	7.182	11.404
	3.957	4.044	7.883	5.651	10.256
	1.933	4.91	10.191	7.069	10.062
	2.342	3.534	14.126	5.134	4.947
	2.243	5.602	9.748
	2.671	4.494	8.572	23.445	28.37
	4.09	4.979	5.179	9.97	20.826
	2.407	4.161	8.572	13.733	12.765
	2.103	3.952	7.93	5.973	9.117
	3.1	6.911	3.996	5.997	10.199
	1.95	4.14	3.574	6.564	9.117
	3.234	4.875		6.305	13.79
	3.447	3.404	10.96	10.752	13.049
	2.243	4.65	8.874	9.502	11.001
	3.12	5.143	5.222	18.301	13.704
	2.474	2.607	5.302	13.691	16.279
	2.785		4.624	6.932
	2.902	6.424	6.137	8.572	15.318
	2.127	6.508	11.127	5.017	11.104
	3.35	6.548	12.126	5.536	12.146
		4.642	5.797	8.402	16.534
	2.855	7.445	4.901	9.275	15.715
	1.961	6.842	5.922	9.394	11.845
	2.607	8.574	7.462	13.906	9.803
	2.451	6.178	6.318	7.405	17.544
	2.639	4.746	7.382	9.85	10.149
	2.607	5.214	5.587	17.182	13.511
	2.875	4.049	7.531	6.318	11.152
	2.024	4.944	5.485	5.143	12.316
	2.284	9.63	6.727	8.563	7.348
		6.183	8.782	6.073	7.29
	3.312		6.172	3.952	13.571
	2.902	3.566	6.192	2.378
	2.863	4.188	5.128	3.127	9.135
	2.607	2.863	4.636	2.658	19.825
	2.785	3.1		3.1	21.907
	2.607	2.607	6.932		12.848
	2.127	4.01	3.957	11.437	7.182
	2.017	3.288	6.755	7.36	13.157
	2.981	3.245	6.166	13.802	12.588
	2.143	3.348	4.322	18.241	8.916
	2.308	3.623	4.09	8.969	10.702
	2.875	3.404	4.689	8.916	8.007
	3.201	2.596	6.911	21.371	11.852
	2.296	4.36	6.603	16.028	8.668
	3.1	4.261	12.227	7.197	5.403
	2.407	3.546	6.868	5.382	7.352
	2.354	3.959	6.309	7.573	9.1
	3.138	3.672	6.402	10.761	8.302
	3.429	3.234	5.648	2.284	4.127
	2.076	3.811	4.851		4.475
	2.671	3.01	5.718	12.401	3.702
	3.367	3.639	7.152	10.613	2.863
		2.941	5.316	17.979	8.757
	3.331	2.972	4.65	15.099	8.5
	4.203	3.031	6.594	4.121	8.707
	2.618	3.212	6.477	2.713	8.938
	2.079	3.303	11.062	4.737	6.305
	2.561	3.19	6.241	4.88	6.151
	3.466	3.086	7.177	7.417
	3.447	2.737	4.542	8.962	31.25
	3.038	2.979	5.113	10.908	25.882
	3.21	3.218	5.48	13.955	13.65
	4.4		4.689	3.045	14.996
	3.806	9.439		7.015
	3.093	7.7	5.572	2.561	7.142
	3.691	5.636	4.201	2.737	13.011
	1.917	11.316	4.914		12.032
	1.993	9.992	4.467	12.023	12.815
		7.814	5.361	15.248	8.897
	3.329	5.607	4.542	16.724	10.027
	4.161	4.481	4.874	17.972	13.418
	3.923	9.022	5.572	9.319	9.135
	3.821	8.481	9.492	5.913	10.593
	3.331	5.028	6.645	8.567	16.597
	2.378	5.935	6.273	4.792	8.916
		4.792	4.878	14.911	6.742
	4.057	5.622	6.477	20.265
	3.687	4.785	6.793	9.474	5.815
	3.925	4.306	4.213	6.594	6.443
	4.636	4.384	5.015	15.708	9.233
	4.044		6.224	18.469	6.684
	3.574	5.343	6.1	7.699	8.343
		4.96	5.636	6.695	10.824
	3.806	6.287	4.456	2.972	19.397
	4.786	6.42	4.306		7.821
	2.972	3.959	7.849	17.159	17.837
	3.337	4.768	5.566	20.074	9.932
	3.218	5.106	8.014	15.079	11.568
	2.855	2.389	7.992	5.958	10.1
	3.091	5.489	6.291	25.559	4.104
	3.1	4.755	7.818	16.302
		4.424	7.33	19.756	19.522
	3.574	6.183	8.098	14.897	20.726
	2.858	5.308	5.882	7.55	10.947
	4.281	5.607	5.121	10.82	14.542
	3.068	6.164			13.435
	3.828	5.737	9.839	21.375	9.698
	3.362	4.4	10	24.367
	3.784	4.642	7.713	22.797
	2.943		7.182	18.583
	3.212	5.252	9.163	25.09
		5.422	11.073	17.922
		4.896	8.951
		3.456	9.51	4.281
		4.839	12.527	3.716
		4.785	8.189	16.999
		5.689	10.44	18.92
		5.371	7.157	14.507
		6.067	7.632	13.152
		6.892		7.252
		8.257	10.343	13.2
		6.827	10.731	16.62
		6.733	10.852	18.645
		5.132	5.312	3.806
		4.901	5.28	2.695
		5.649	9.535	3.199
		4.481	6.868	8.332
		5.05	8.744	11.897
		5.588	8.322
		5.222	6.945	14.758
		8.335	4.524	15.703
		3.834	3.623	6.793
				12.657
		8.045	12.804	10.973
		10.367	10.367	11.555
		9.147	4.203	12.722
		8.216	4.127	10.597
		9.783	4.734	19.56
		6.237	6.705	14.06
		7.567	9.177	13.39
		4.424	6.684	17.535
		3.496	5.376	11.68
		3.172	5.252	13.359
		5.276	4.309	15.911
		5.737		11.081
		10.937	5	8.677
		7.255	4.099	11.428
		8.603	4.099
		5.707	4.896
		6.388	4.947
		8.797	2.806
		4.042	10.176
		5.689	11.965
		3.776	4.066
		8.053	13.696
		9.011	8.077
		6.241	7.631
		5.903	2.017
		8.56	10.678
		6.46	2.993
		4.587	8.208
		7.507	4.104
		5.607	2.853
		6.924	7.466
		6.036	5.572
		6.473	4.353
		8.373	11.264
		6.137	7.431
		9.41	6.257
		5.48	8.576
		5.639	6.178
		5.078	2.972
		6.548	3.887
		9.042
		7.255
Average	2.92811	5.7601	6.65382	11.4634	14.0432
Std Dev.	0.741227	2.5318	2.36132	5.82572	6.98389
Count	129	194	192	165	125
