# Supplementary material for: The Role of Membrane Fluidization in the Gel-Assisted Formation of Giant Polymersomes
Source: PLoS One. 2016 Jul 13;11(7):e0158729. doi: 10.1371/journal.pone.0158729 (PMC4943728; doi:10.1371/journal.pone.0158729)
Supplement: S2 File — Zip file archive containing Microsoft Excel spreadsheets with raw data collected from photomicrographs. (ZIP) [file pone.0158729.s002.zip › Diameter Analysis for Sucrose GUVs.xlsx]

## Sheet: Length (um)
	Water on Water Gel	Water on Sucrose Gel	Sucrose on Water Gel	Sucrose on Sucrose Gel
	6.699	97.74	9.258	18.602
	5.922	106.127	11.236	20.74
	5.755	95.645	10.662	28.074
	6.385	111.672	8.523	24.867
	6.8	77.056	10.292	24.079
	7.264	77.255	9.852	26.072
	9.867	51.765	8.51	16.169
	6.183	48.627	7.034	17.273
	9.704	43.137	8.646	19.148
	13.049	7.843	12.554	14.798
	11.178	20.392	13.378	16.489
	4.327	39.216	9.136	16.002
	14.86	11.765	7.665	19.506
	6.447	20.784	5.308	22.308
	8.309	16.863	5.083	33.333
	7.212	16.863	6.459	17.335
	20.571	15.686	8.46	16.212
	12.365	14.118	7.567	25.101
	14.598	7.451	5.55	26.028
	6.318	12.157	8.51	18.828
	1.446	19.608	14.362	18.281
	1.968	22.941	6.402	23.854
	3.447	7.647	14.373	22.1
	2.378	10.882	6.22	21.611
	4.221	9.706	8.132	21.118
	4.998	10.294	7.09	17.902
	3.821	12.353	7.883	27.44
	3.288	6.471	7.788	20.096
	5.48	18.235	6.73	15.153
	5.414	7.647	6.435	40.363
	4.286	7.353	5.752	31.174
	3.968	6.176	8.091	34.513
	3.723	8.824	7.374	27.836
	4.849	8.529	5.944	15.092
	5.083	8.824	8.393	13.973
	4.044	16.765	7.071	16.741
	4.91	8.529	6.496	20.313
	3.534	12.941	7.255	19.907
	5.602	20	4.81	17.15
	4.494	8.235	6.769	19.206
	4.979	11.176	6.555	32.514
	4.161	24.118	7.971	15.61
	3.952	22.647	6.911	16.056
	6.911	10.882	7.557	17.494
	4.14	9.412	8.858	16.463
	4.875	10.588	6.944	9.952
	3.404	24.412	9.042	11.635
	4.65	7.941	7.137	9.347
	5.143	7.941	5.706	58.767
	2.607	9.706	5.371	50.468
	6.424	16.471	5.785	19.371
	6.508	13.529	5.117	25.87
	6.548	10	4.398	24.037
	4.642	17.353	5.489	15.015
	7.445	28.529	7.232	37.655
	6.842	23.529	6.489	42.471
	8.574	12.941	5.668	29.289
	6.178	10.882	5.922	31.082
	4.746	18.824	8.768	19.58
	5.214	19.118	5.531	27.978
	4.049	16.765	5.105	22.575
	4.944	23.529	8.786	25.445
	9.63	16.176	9.782	48.406
	6.183	7.647	8.321	56.488
	3.566	9.706	9.149	33.937
	4.188	10.294	12.947	78.465
	2.863	9.706	10.669	91.922
	3.1	10.588	8.642	23.151
	2.607	8.824	9.954	12.512
	4.01	9.412	11.349	10.383
	3.288	13.235	8.475	8.565
	3.245	7.059	8.274	10.523
	3.348	7.647	13.124	10.181
	3.623	10	13.965	9.189
	3.404	9.706	13.758	6.938
	2.596	8.529	9.543	6.088
	4.36	8.235	8.763	8.61
	4.261	10.294	5.996	9.321
	3.546	7.647	4.772	4.573
	3.959	9.118	5.712	6.138
	3.672	8.529	7.946	7.735
	3.234	6.471	7.659
	3.811	8.235	5.359	46.085
	3.01		4.113	113.195
	3.639		4.042	91.608
	2.941		4.616	65.038
	2.972		7.298	41.102
	3.031		6.882	123.287
	3.212		6.133	30.931
	3.303		3.759	107.457
	3.19		4.048	49.768
	3.086		4.742	48.705
	2.737		4.43	55.159
	2.979		4.711	71.165
	3.218		6.392	40.423
	9.439		7.974	46.035
	7.7		6.511	54.544
	5.636		6.223	56.035
	11.316		4.182	35.498
	9.992		5.068	21.992
	7.814		5.123	38.521
	5.607		8.121	85.666
	4.481		4.965	41.079
	9.022		7.319	29.807
	8.481		3.364	52.229
	5.028		5.959	41.102
	5.935		8.947	29.61
	4.792		6.458	22.95
	5.622		7.403	29.268
	4.785		6.445	31.492
	4.306		6.132	38.742
	4.384		4.405	11.946
	5.343		4.439	34.378
	4.96		7.557	69.037
	6.287		6.845	115.193
	6.42		6.373	62.117
	3.959		6.049	65.762
	4.768		8.45	82.959
	5.106		6.947	145.038
	2.389		5.682	72.117
	5.489		7.906	61.391
	4.755		5.529	98.912
	4.424		5.209	54.377
	6.183		5.104	62.878
	5.308		4.528	66.846
	5.607		4.506	24.854
	6.164		3.982	42.487
	5.737		5.596	58.088
	4.4		4.041	45.302
	4.642		4.325	45.669
	5.252		6.687	50.764
	5.422		4.808	18.264
	4.896		3.807	34.052
	3.456		5.613	69.888
	4.839		5.867	57.456
	4.785		4.611	73.639
	5.689		6.382	30.03
	5.371		5.995	35.511
	6.067		5.805	62.962
	6.892		6.09	40.455
	8.257		6.233	38.217
	6.827		7.7	68.403
	6.733		5.015	59.221
	5.132		5.536	52.375
	4.901		7.833	36.762
	5.649		6.118	57.844
	4.481		7.524
	5.05		6.5
	5.588		5.944
	5.222		7.453
	8.335		5.574
	3.834		10.898
	8.045		6.337
	10.367		5.954
	9.147		5.489
	8.216		6.364
	9.783		5.997
	6.237		8.46
	7.567		7.868
	4.424		6.966
	3.496		11.318
	3.172		8.36
	5.276		11.524
	5.737		8.691
	10.937		7.989
	7.255		5.046
	8.603		8.329
	5.707		5.562
	6.388		5.707
	8.797		5.867
	4.042		6.652
	5.689		4.291
	3.776		6.075
	8.053		5.328
	9.011		10.886
	6.241		7.367
	5.903		5.733
	8.56		6.837
	6.46		8.577
	4.587		9.759
	7.507		6.657
	5.607		6.062
	6.924		10.779
	6.036		5.751
	6.473		7.168
	8.373		6.514
	6.137		8.642
	9.41		7.124
	5.48		6.036
	5.639		7.448
	5.078		7.223
	6.548		6.997
	9.042		6.441
	7.255		15.598
			14.586
			14.801
			11.365
			11.264
			16.139
			12.799
			9.649
			10.21
			11.626
			12.534
			13.114
			15.602
			9.078
			12.242
			17.619
			11.545
			9.096
			16.229
			24.124
			14.639
			12.665
			12.997
			9.078
			10.223
			9.193
			9.859
			6.516
			7.674
			8.923
			7.55
			9.303
			8.002
			15.153
			9.949
			7.476
			7.532
Average	5.7601	20.1382	7.85438	37.3122
Std Dev.	2.5318	22.8811	3.00378	26.2023
Count	194	83	230	145
