# Supplementary material for: The Role of Membrane Fluidization in the Gel-Assisted Formation of Giant Polymersomes
Source: PLoS One. 2016 Jul 13;11(7):e0158729. doi: 10.1371/journal.pone.0158729 (PMC4943728; doi:10.1371/journal.pone.0158729)
Supplement: S2 File — Zip file archive containing Microsoft Excel spreadsheets with raw data collected from photomicrographs. (ZIP) [file pone.0158729.s002.zip › Diffusion Coefficients.xlsx]

## Sheet: Different Polymers
PEO-PEE			NH2			COOH			P2904
All diffusion			Free run	0.0174254		Free Run1	0.0242043		Free run 1	0.0105814
Long Run 2 not excess	0.0320708		Long Run1	0.0101721		Free Run2	0.0952309		Free Run2	0.0140522
Long Run 1	0.0208103		Long Run2	0.00426826		Long Run1	0.0275761		Free Run3	0.0183221
Long Run 2	0.0314123		Long Run3	0.0204299		Long Run2	0.0519412		Free Run New loc	0.0270249
Long run 3	0.0137098		Long Run4	0.020493		Long Run 3	0.021369		Free Run check	0.0139671
Free run1	0.0433356		Long Run 5	0.0121524		AVERAGE	0.0440643		Free Run fast check 60x	0.0121325
Free Run2	0.0368059		AVERAGE	0.0141569		STD. DEV	0.0310702		Long Run1	0.00771131
Free Run 3	0.0338168		STD. DEV	0.00644767		AVERAGE (without outliers)	0.0243831		Long Run3	0.0114191
Free Run4	0.0308268					STD. DEV (without outliers)	0.00310746		AVERAGE	0.0144013
Free Run5	0.022556								STD. DEV	0.00595732
Free Run6	0.0217213
AVERAGE	0.0287065
STD. DEV	0.00883637

## Sheet: Sucrose
Water on Sucrose Gel			Water On Water Gel			Sucrose on Sucrose Gel			Sucrose on Water Gel
Diffusion 1	0.0616843		Diffusion 1	0.0105814		Diffusion 1	0.0806113		Diffusion 1	0.0146842
Diffusion 2	0.0581299		Diffusion 2	0.0140522		Diffusion 2	0.0686983		Diffusion 2	0.0220111
Diffusion 3	0.0461286		Diffusion 3	0.0183221		Diffusion 3	0.0782858		Diffusion 3	0.0206324
Diffusion 4	0.0467481		Diffusion 4	0.0270249		Diffusion 4	0.0551123		Diffusion 4	0.0294129
Diffusion 5	0.0492635		Diffusion 5	0.0139671		Diffusion 5	0.0649472		Diffusion 5	0.0244293
AVERAGE	0.0523909		Diffusion 6	0.0121325		Diffusion 6	0.0465468		AVERAGE	0.022234
STD. DEV	0.00707358		Diffusion 7	0.00771131		AVERAGE	0.0657003		STD. DEV	0.00538447
SEM	0.0031634		Diffusion 8	0.0114191		STD. DEV	0.0131852		SEM	0.00240801
			AVERAGE	0.0144013		SEM	0.00538284
			STD. DEV	0.00595732
			SEM	0.00210623
