# Supplementary material for: The Role of Membrane Fluidization in the Gel-Assisted Formation of Giant Polymersomes
Source: PLoS One. 2016 Jul 13;11(7):e0158729. doi: 10.1371/journal.pone.0158729 (PMC4943728; doi:10.1371/journal.pone.0158729)
Supplement: S2 File — Zip file archive containing Microsoft Excel spreadsheets with raw data collected from photomicrographs. (ZIP) [file pone.0158729.s002.zip › Fast Polymer FRAPs.xlsx]

## Sheet: PEO-PBD
	PEO-PBD FRAP													Average FRAP
	Time 1	FRAP 1	Time 2	FRAP 2	Time 3	FRAP 3	Time 4	FRAP 4	Time 5	FRAP 5	Time 6	FRAP 6		Time (sec)	Fluorescence Intentsity (A.U.)
	0	0	0	0	0	0	0	0	0	0	0	0		0	0
	3.928	0.000782788	3.928	0.0183371	3.928	0.021231	3.928	0.0414489	3.928	0.0266214	3.928	0.0325571		3.928	0.0234964
	7.856	0.016918	7.856	0.0553114	7.856	0.0548681	7.856	0.0548784	7.856	0.0443797	7.856	0.0553546		7.856	0.0469517
	11.784	0.0317161	11.784	0.0687215	11.784	0.0696219	11.784	0.0671092	11.784	0.0641954	11.784	0.0754861		11.784	0.0628084
	15.712	0.0366108	15.712	0.0743463	15.712	0.096992	15.712	0.0974114	15.712	0.0886265	15.712	0.0974095		15.712	0.0818994
	19.64	0.0528916	19.64	0.11136	19.64	0.116317	19.64	0.0999869	19.64	0.0986615	19.64	0.115411		19.64	0.0991047
	23.568	0.0635412	23.568	0.118351	23.568	0.133317	23.568	0.121794	23.568	0.108661	23.568	0.131081		23.568	0.112791
	27.496	0.0633586	27.496	0.123514	27.496	0.145189	27.496	0.149644	27.496	0.133098	27.496	0.15093		27.496	0.127622
	31.424	0.0777123	31.424	0.149594	31.424	0.155802	31.424	0.158631	31.424	0.140812	31.424	0.135771		31.424	0.136387
	35.352	0.0897123	35.352	0.177461	35.352	0.169688	35.352	0.173277	35.352	0.16924	35.352	0.171036		35.352	0.158402
	39.28	0.0962842	39.28	0.197973	39.28	0.169553	39.28	0.201837	39.28	0.175594	39.28	0.186153		39.28	0.171232
	43.208	0.105905	43.208	0.19056	43.208	0.177653	43.208	0.178273	43.208	0.189143	43.208	0.194197		43.208	0.172622
	47.136	0.112345	47.136	0.190035	47.136	0.185959	47.136	0.1997	47.136	0.202361	47.136	0.206803		47.136	0.182867
	51.064	0.119017	51.064	0.218744	51.064	0.209746	51.064	0.171648	51.064	0.213401	51.064	0.216432		51.064	0.191498
	118.67	0.20733	120.985	0.359575	118.672	0.314554	117.363	0.318522	120.638	0.322631	121.076	0.341412		119.567	0.310671
	178.904	0.243271	179.891	0.439208	178.438	0.374025	178.816	0.366579	183.404	0.399499	180.748	0.401228		180.034	0.370635
	239.795	0.265918	240.391	0.483051	238.672	0.400951	237.644	0.41534	243.67	0.437004	241.217	0.438037		240.232	0.406717
	299.732	0.305896	300.063	0.553591	299.094	0.430225	307.097	0.43053	303.482	0.468466	301.764	0.467617		301.872	0.442721
	360.31	0.318343	361.266	0.566773	359.438	0.437032	359.659	0.492384	364.326	0.497199	360.233	0.490211		360.872	0.46699

## Sheet: PEO-PBD-NH2+
	PEO-PBD-NH2+ FRAP
	Time 1	FRAP 1
	0	0
	2.711	0.02362
	5.422	0.040368
	8.133	0.059719
	10.844	0.077054
	13.555	0.087342
	16.266	0.104816
	18.977	0.119839
	21.688	0.1419
	24.399	0.155341
	27.11	0.174403
	29.821	0.189615
	32.532	0.203918
	35.243	0.225205
	99.701	0.364016
	167.857	0.461691
	220.685	0.506575
	279.716	0.542187
	343.716	0.593384

## Sheet: PEO-PBD-COO-
	PEO-PBD-COO- FRAP					Average FRAP
	Time 1	FRAP 1	Time 2	FRAP 2		Time (sec)	Fluorescence Intentsity (A.U.)
	0	0	0	0		0	0
	3.928	0.0123811	3.928	0.0571354		3.928	0.0347582
	7.856	0.0346582	7.856	0.0813216		7.856	0.0579899
	11.784	0.049749	11.784	0.0798557		11.784	0.0648023
	15.712	0.0691176	15.712	0.102836		15.712	0.0859768
	19.64	0.0676863	19.64	0.136029		19.64	0.101858
	23.568	0.091235	23.568	0.173654		23.568	0.132444
	27.496	0.111754	27.496	0.174214		27.496	0.142984
	31.424	0.0963741	31.424	0.191675		31.424	0.144024
	35.352	0.0971117	35.352	0.164236		35.352	0.130674
	39.28	0.113606	39.28	0.200281		39.28	0.156943
	43.208	0.1148	43.208	0.245532		43.208	0.180166
	47.136	0.127626	47.136	0.226968		47.136	0.177297
	51.064	0.155657	51.064	0.193928		51.064	0.174793
	117.421	0.226221	119.144	0.396299		118.282	0.31126
	176.999	0.307387	180.081	0.439496		178.54	0.373442
	236.656	0.347169	249.409	0.477127		243.033	0.412148
	297.562	0.424206	298.988	0.565053		298.275	0.494629
	357.452	0.442016	358.55	0.532442		358.001	0.487229

## Sheet: PEO-PEE
	PEO-PEE FRAP													Average FRAP
	Time 1	FRAP 1	Time 2	FRAP 2	Time 3	FRAP 3	Time 4	FRAP 4	Time 5	FRAP 5	Time 6	FRAP 6		Time (sec)	Fluorescence Intentsity (A.U.)
	0	0	0	0	0	0	0	0	0	0	0	0		0	0
	3.928	0.0199	3.928	0.0219511	3.928	0.0325083	3.928	0.0308193	3.928	0.0164468	3.928	0.024008		3.928	0.0242723
	7.856	0.0528824	7.856	0.0430218	7.856	0.0714086	7.856	0.0692132	7.856	0.0421182	7.856	0.0507533		7.856	0.0548996
	11.784	0.0611332	11.784	0.0539951	11.784	0.096544	11.784	0.0931082	11.784	0.0577455	11.784	0.0655124		11.784	0.0713397
	15.712	0.0753338	15.712	0.0695088	15.712	0.115224	15.712	0.119889	15.712	0.0716495	15.712	0.0852714		15.712	0.0894794
	19.64	0.0821304	19.64	0.0814888	19.64	0.136212	19.64	0.131636	19.64	0.0868642	19.64	0.0889211		19.64	0.101209
	23.568	0.0931806	23.568	0.0965106	23.568	0.155318	23.568	0.150117	23.568	0.0999676	23.568	0.10969		23.568	0.117464
	27.496	0.113547	27.496	0.104398	27.496	0.165709	27.496	0.161407	27.496	0.113692	27.496	0.117062		27.496	0.129302
	31.424	0.12412	31.424	0.115856	31.424	0.187779	31.424	0.18268	31.424	0.125858	31.424	0.132323		31.424	0.144769
	35.352	0.136905	35.352	0.126477	35.352	0.192738	35.352	0.191356	35.352	0.148558	35.352	0.15847		35.352	0.159084
	39.28	0.149438	39.28	0.135722	39.28	0.208683	39.28	0.212085	39.28	0.148618	39.28	0.159871		39.28	0.169069
	43.208	0.170852	43.208	0.144609	43.208	0.223082	43.208	0.218562	43.208	0.159707	43.208	0.185186		43.208	0.183666
	47.136	0.154773	47.136	0.151352	47.136	0.233369	47.136	0.229843	47.136	0.172464	47.136	0.194711		47.136	0.189419
	51.064	0.159403	51.064	0.163482	51.064	0.248626	51.064	0.248495	51.064	0.193941	51.064	0.194921		51.064	0.201478
	117.405	0.258201	118.123	0.23313	117.922	0.346506	116.275	0.362163	116.567	0.309697	116.43	0.31004		117.12	0.30329
	177.389	0.326179	178.733	0.284783	178.219	0.410607	176.338	0.427081	177.785	0.381111	176.039	0.361155		177.417	0.365153
	237.811	0.359386	238.342	0.319728	237.782	0.444144	236.244	0.460773	238.223	0.418145	236.102	0.421725		237.417	0.403983
	297.905	0.389987	298.139	0.337909	297.938	0.463799	298.056	0.483245	306.426	0.468992	296.461	0.476784		299.154	0.436786
	357.28	0.39984	358.139	0.374206	359.125	0.494222	360.353	0.528993	359.504	0.497499	357.946	0.512729		358.724	0.467915
