# Supplementary material for: The Role of Membrane Fluidization in the Gel-Assisted Formation of Giant Polymersomes
Source: PLoS One. 2016 Jul 13;11(7):e0158729. doi: 10.1371/journal.pone.0158729 (PMC4943728; doi:10.1371/journal.pone.0158729)
Supplement: S3 File — Zip file archive containing original photomicrographs obtained in Fluorescence Recovery After Photobleaching (FRAP) experiments. (ZIP) [file pone.0158729.s003.zip]

Archive with 132 entries (132 files):
- PEO-PBD FRAP Fast/P2904 on surface Free Run 1.txt
- PEO-PBD FRAP Fast/P2904 on surface Free Run 1_C001T001.jpg
- PEO-PBD FRAP Fast/P2904 on surface Free Run 1_C001T001-R001.jpg
- PEO-PBD FRAP Fast/P2904 on surface Free Run 1_C001T002.jpg
- PEO-PBD FRAP Fast/P2904 on surface Free Run 1_C001T003.jpg
- PEO-PBD FRAP Fast/P2904 on surface Free Run 1_C001T004.jpg
- PEO-PBD FRAP Fast/P2904 on surface Free Run 1_C001T005.jpg
- PEO-PBD FRAP Fast/P2904 on surface Free Run 1_C001T006.jpg
- PEO-PBD FRAP Fast/P2904 on surface Free Run 1_C001T007.jpg
- PEO-PBD FRAP Fast/P2904 on surface Free Run 1_C001T008.jpg
- PEO-PBD FRAP Fast/P2904 on surface Free Run 1_C001T009.jpg
- PEO-PBD FRAP Fast/P2904 on surface Free Run 1_C001T010.jpg
- PEO-PBD FRAP Fast/P2904 on surface Free Run 1_C001T011.jpg
- PEO-PBD FRAP Fast/P2904 on surface Free Run 1_C001T012.jpg
- PEO-PBD FRAP Fast/P2904 on surface Free Run 1_C001T013.jpg
- PEO-PBD FRAP Fast/P2904 on surface Free Run 1_C001T014.jpg
- PEO-PBD FRAP Fast/P2904 on surface Free Run 1_C001T015.jpg
- PEO-PBD FRAP Fast/P2904 on surface Free Run 1_C001T016.jpg
- PEO-PBD FRAP Fast/P2904 on surface Free Run 1_C001T017.jpg
- PEO-PBD FRAP Fast/P2904 on surface Free Run 1_C001T018.jpg
- PEO-PBD FRAP Fast/P2904 on surface Free Run 1_C001T019.jpg
- PEO-PBD FRAP Fast/P2904 on surface Free Run 1_C001T020.jpg
- PEO-PBD FRAP Fast/P2904 on surface Free Run 1_C001T021.jpg
- PEO-PBD FRAP Slow/P2904 on surface .txt
- PEO-PBD FRAP Slow/P2904 on surface_C001T001.jpg
- PEO-PBD FRAP Slow/P2904 on surface_C001T001-R001.jpg
- PEO-PBD FRAP Slow/P2904 on surface_C001T002.jpg
- PEO-PBD FRAP Slow/P2904 on surface_C001T003.jpg
- PEO-PBD FRAP Slow/P2904 on surface_C001T004.jpg
- PEO-PBD FRAP Slow/P2904 on surface_C001T005.jpg
- PEO-PBD FRAP Slow/P2904 on surface_C001T006.jpg
- PEO-PBD FRAP Slow/P2904 on surface_C001T007.jpg
- PEO-PBD FRAP Slow/P2904 on surface_C001T008.jpg
- PEO-PBD FRAP Slow/P2904 on surface_C001T009.jpg
- PEO-PBD FRAP Slow/P2904 on surface_C001T010.jpg
- PEO-PBD FRAP Slow/P2904 on surface_C001T011.jpg
- PEO-PBD FRAP Slow/P2904 on surface_C001T012.jpg
- PEO-PBD FRAP Slow/P2904 on surface_C001T013.jpg
- PEO-PBD FRAP Slow/P2904 on surface_C001T014.jpg
- PEO-PBD FRAP Slow/P2904 on surface_C001T015.jpg
- PEO-PBD FRAP Slow/P2904 on surface_C001T016.jpg
- PEO-PBD FRAP Slow/P2904 on surface_C001T017.jpg
- PEO-PBD FRAP Slow/P2904 on surface_C001T018.jpg
- PEO-PBD FRAP Slow/P2904 on surface_C001T019.jpg
- PEO-PBD-COO- FRAP Fast/COO- frap  with Freerun 15 times.txt
- PEO-PBD-COO- FRAP Fast/COO- frap  with Freerun 15 times_C001T001.tif
- PEO-PBD-COO- FRAP Fast/COO- frap  with Freerun 15 times_C001T001-R001.tif
- PEO-PBD-COO- FRAP Fast/COO- frap  with Freerun 15 times_C001T002.tif
- PEO-PBD-COO- FRAP Fast/COO- frap  with Freerun 15 times_C001T003.tif
- PEO-PBD-COO- FRAP Fast/COO- frap  with Freerun 15 times_C001T004.tif
- PEO-PBD-COO- FRAP Fast/COO- frap  with Freerun 15 times_C001T005.tif
- PEO-PBD-COO- FRAP Fast/COO- frap  with Freerun 15 times_C001T006.tif
- PEO-PBD-COO- FRAP Fast/COO- frap  with Freerun 15 times_C001T007.tif
- PEO-PBD-COO- FRAP Fast/COO- frap  with Freerun 15 times_C001T008.tif
- PEO-PBD-COO- FRAP Fast/COO- frap  with Freerun 15 times_C001T009.tif
- PEO-PBD-COO- FRAP Fast/COO- frap  with Freerun 15 times_C001T010.tif
- PEO-PBD-COO- FRAP Fast/COO- frap  with Freerun 15 times_C001T011.tif
- PEO-PBD-COO- FRAP Fast/COO- frap  with Freerun 15 times_C001T012.tif
- PEO-PBD-COO- FRAP Fast/COO- frap  with Freerun 15 times_C001T013.tif
- PEO-PBD-COO- FRAP Fast/COO- frap  with Freerun 15 times_C001T014.tif
- PEO-PBD-COO- FRAP Fast/COO- frap  with Freerun 15 times_C001T015.tif
- PEO-PBD-COO- FRAP Fast/COO- frap  with Freerun 15 times_C001T016.tif
- PEO-PBD-COO- FRAP Fast/COO- frap  with Freerun 15 times_C001T017.tif
- PEO-PBD-COO- FRAP Fast/COO- frap  with Freerun 15 times_C001T018.tif
- PEO-PBD-COO- FRAP Fast/COO- frap  with Freerun 15 times_C001T019.tif
- PEO-PBD-COO- FRAP Fast/COO- frap  with Freerun 15 times_C001T020.tif
- PEO-PBD-COO- FRAP Fast/COO- frap  with Freerun 15 times_C001T021.tif
- PEO-PBD-COO- FRAP Slow/COO- frap normal 20 min img002.txt
- PEO-PBD-COO- FRAP Slow/COO- frap normal 20 min img002_C001T001.tif
- PEO-PBD-COO- FRAP Slow/COO- frap normal 20 min img002_C001T001-R001.tif
- PEO-PBD-COO- FRAP Slow/COO- frap normal 20 min img002_C001T002.tif
- PEO-PBD-COO- FRAP Slow/COO- frap normal 20 min img002_C001T003.tif
- PEO-PBD-COO- FRAP Slow/COO- frap normal 20 min img002_C001T004.tif
- PEO-PBD-COO- FRAP Slow/COO- frap normal 20 min img002_C001T005.tif
- PEO-PBD-COO- FRAP Slow/COO- frap normal 20 min img002_C001T006.tif
- PEO-PBD-COO- FRAP Slow/COO- frap normal 20 min img002_C001T007.tif
- PEO-PBD-COO- FRAP Slow/COO- frap normal 20 min img002_C001T008.tif
- PEO-PBD-COO- FRAP Slow/COO- frap normal 20 min img002_C001T009.tif
- PEO-PBD-COO- FRAP Slow/COO- frap normal 20 min img002_C001T010.tif
- PEO-PBD-COO- FRAP Slow/COO- frap normal 20 min img002_C001T011.tif
- PEO-PBD-COO- FRAP Slow/COO- frap normal 20 min img002_C001T012.tif
- PEO-PBD-COO- FRAP Slow/COO- frap normal 20 min img002_C001T013.tif
- PEO-PBD-COO- FRAP Slow/COO- frap normal 20 min img002_C001T014.tif
- PEO-PBD-COO- FRAP Slow/COO- frap normal 20 min img002_C001T015.tif
- PEO-PBD-COO- FRAP Slow/COO- frap normal 20 min img002_C001T016.tif
- PEO-PBD-COO- FRAP Slow/COO- frap normal 20 min img002_C001T017.tif
- PEO-PBD-COO- FRAP Slow/COO- frap normal 20 min img002_C001T018.tif
- PEO-PBD-COO- FRAP Slow/COO- frap normal 20 min img002_C001T019.tif
- PEO-PBD-NH2+ FRAP Fast/NH2 On Surface Free Run 15 activation 10frame 20us_pix.txt
- PEO-PBD-NH2+ FRAP Fast/NH2 On Surface Free Run 15 activation 10frame 20us_pix_C001T001.jpg
- PEO-PBD-NH2+ FRAP Fast/NH2 On Surface Free Run 15 activation 10frame 20us_pix_C001T001-R001.jpg
- PEO-PBD-NH2+ FRAP Fast/NH2 On Surface Free Run 15 activation 10frame 20us_pix_C001T002.jpg
- PEO-PBD-NH2+ FRAP Fast/NH2 On Surface Free Run 15 activation 10frame 20us_pix_C001T003.jpg
- PEO-PBD-NH2+ FRAP Fast/NH2 On Surface Free Run 15 activation 10frame 20us_pix_C001T004.jpg
- PEO-PBD-NH2+ FRAP Fast/NH2 On Surface Free Run 15 activation 10frame 20us_pix_C001T005.jpg
- PEO-PBD-NH2+ FRAP Fast/NH2 On Surface Free Run 15 activation 10frame 20us_pix_C001T006.jpg
- PEO-PBD-NH2+ FRAP Fast/NH2 On Surface Free Run 15 activation 10frame 20us_pix_C001T007.jpg
- PEO-PBD-NH2+ FRAP Fast/NH2 On Surface Free Run 15 activation 10frame 20us_pix_C001T008.jpg
- PEO-PBD-NH2+ FRAP Fast/NH2 On Surface Free Run 15 activation 10frame 20us_pix_C001T009.jpg
- PEO-PBD-NH2+ FRAP Fast/NH2 On Surface Free Run 15 activation 10frame 20us_pix_C001T010.jpg
- PEO-PBD-NH2+ FRAP Fast/NH2 On Surface Free Run 15 activation 10frame 20us_pix_C001T011.jpg
- PEO-PBD-NH2+ FRAP Fast/NH2 On Surface Free Run 15 activation 10frame 20us_pix_C001T012.jpg
- PEO-PBD-NH2+ FRAP Fast/NH2 On Surface Free Run 15 activation 10frame 20us_pix_C001T013.jpg
- PEO-PBD-NH2+ FRAP Fast/NH2 On Surface Free Run 15 activation 10frame 20us_pix_C001T014.jpg
- PEO-PBD-NH2+ FRAP Fast/NH2 On Surface Free Run 15 activation 10frame 20us_pix_C001T015.jpg
- PEO-PBD-NH2+ FRAP Fast/NH2 On Surface Free Run 15 activation 10frame 20us_pix_C001T016.jpg
- PEO-PBD-NH2+ FRAP Fast/NH2 On Surface Free Run 15 activation 10frame 20us_pix_C001T017.jpg
- PEO-PBD-NH2+ FRAP Fast/NH2 On Surface Free Run 15 activation 10frame 20us_pix_C001T018.jpg
- PEO-PBD-NH2+ FRAP Fast/NH2 On Surface Free Run 15 activation 10frame 20us_pix_C001T019.jpg
- PEO-PBD-NH2+ FRAP Fast/NH2 On Surface Free Run 15 activation 10frame 20us_pix_C001T020.jpg
- PEO-PBD-NH2+ FRAP Fast/NH2 On Surface Free Run 15 activation 10frame 20us_pix_C001T021.jpg
- PEO-PBD-NH2+ FRAP Slow/NH2 On Surface Reg Activatin 20us_pix 10 frame.txt
- PEO-PBD-NH2+ FRAP Slow/NH2 On Surface Reg Activatin 20us_pix 10 frame_C001T001.jpg
- PEO-PBD-NH2+ FRAP Slow/NH2 On Surface Reg Activatin 20us_pix 10 frame_C001T001-R001.jpg
- PEO-PBD-NH2+ FRAP Slow/NH2 On Surface Reg Activatin 20us_pix 10 frame_C001T002.jpg
- PEO-PBD-NH2+ FRAP Slow/NH2 On Surface Reg Activatin 20us_pix 10 frame_C001T003.jpg
- PEO-PBD-NH2+ FRAP Slow/NH2 On Surface Reg Activatin 20us_pix 10 frame_C001T004.jpg
- PEO-PBD-NH2+ FRAP Slow/NH2 On Surface Reg Activatin 20us_pix 10 frame_C001T005.jpg
- PEO-PBD-NH2+ FRAP Slow/NH2 On Surface Reg Activatin 20us_pix 10 frame_C001T006.jpg
- PEO-PBD-NH2+ FRAP Slow/NH2 On Surface Reg Activatin 20us_pix 10 frame_C001T007.jpg
- PEO-PBD-NH2+ FRAP Slow/NH2 On Surface Reg Activatin 20us_pix 10 frame_C001T008.jpg
- PEO-PBD-NH2+ FRAP Slow/NH2 On Surface Reg Activatin 20us_pix 10 frame_C001T009.jpg
- PEO-PBD-NH2+ FRAP Slow/NH2 On Surface Reg Activatin 20us_pix 10 frame_C001T010.jpg
- PEO-PBD-NH2+ FRAP Slow/NH2 On Surface Reg Activatin 20us_pix 10 frame_C001T011.jpg
- PEO-PBD-NH2+ FRAP Slow/NH2 On Surface Reg Activatin 20us_pix 10 frame_C001T012.jpg
- PEO-PBD-NH2+ FRAP Slow/NH2 On Surface Reg Activatin 20us_pix 10 frame_C001T013.jpg
- PEO-PBD-NH2+ FRAP Slow/NH2 On Surface Reg Activatin 20us_pix 10 frame_C001T014.jpg
- PEO-PBD-NH2+ FRAP Slow/NH2 On Surface Reg Activatin 20us_pix 10 frame_C001T015.jpg
- PEO-PBD-NH2+ FRAP Slow/NH2 On Surface Reg Activatin 20us_pix 10 frame_C001T016.jpg
- PEO-PBD-NH2+ FRAP Slow/NH2 On Surface Reg Activatin 20us_pix 10 frame_C001T017.jpg
- PEO-PBD-NH2+ FRAP Slow/NH2 On Surface Reg Activatin 20us_pix 10 frame_C001T018.jpg
- PEO-PBD-NH2+ FRAP Slow/NH2 On Surface Reg Activatin 20us_pix 10 frame_C001T019.jpg
