# Supplementary material for: The Role of Membrane Fluidization in the Gel-Assisted Formation of Giant Polymersomes
Source: PLoS One. 2016 Jul 13;11(7):e0158729. doi: 10.1371/journal.pone.0158729 (PMC4943728; doi:10.1371/journal.pone.0158729)
Supplement: S3 File — Zip file archive containing original photomicrographs obtained in Fluorescence Recovery After Photobleaching (FRAP) experiments. (ZIP) [file pone.0158729.s003.zip › PEO-PBD-NH2+ FRAP Slow/NH2 On Surface Reg Activatin 20us_pix 10 frame.txt]

[General]
Path	D:\FV10-ASW\Users\Andrew G Confocal\3_24_2015\
Name	NH2 On Surface 50C H20 RReg Activatin 20us_pix 10 frame.oib
Scan Mode	XYT
Date	3/24/2015 8:51:02.140 PM
File Version	1.2.6.0
System Name	FLUOVIEW FV1000
System Version	2.1.3.10
[Dimensions]
X Dimension *	512, 0.0 - 48.034 [um], 0.094 [um/Pixel]
Y Dimension *	512, 0.0 - 48.034 [um], 0.094 [um/Pixel]
Channel Dimension	1, 1.0 - 1.0 [Ch]
T Dimension	19, 0.0 - 1114.282 [s], Interval 00:00:20.000
[Image]
Primary Dimensions	X * Y
Image Size	512 * 512 [Pixel]
Image Size(Unit Converted)	48.034 [um] * 48.034 [um]
Bits / Pixel	12 [bits]
[Reference Image]
Image Size	512 * 512 [Pixel]
Image Size(Unit Converted)	48.128 [um] * 48.128 [um]
Bits / Pixel	12 [bits]
[Acquisition]
Device	FV1000
Observation Mode	LSM
Objective Lens	UPLSAPO 60X W NA:1.20
Objective Lens Mag.	60X
Objective Lens NA	1.2
Scan Mode	XYT
Scan Direction	Oneway
Sampling Speed	12.5 [us/Pixel]
Confocal	ON
C.A.	130 [um]
Sequential Mode	None
Integration Type	None
Integration Count	0
Region Mode	None
Find Mode	x1
Rotation	0.0 [deg]
Pan X	0 [um]
Pan Y	0 [um]
Zoom	x4.38
Laser 1 Wavelength	488 [nm]
Laser 1 Transmissivity	2.0 [%]
[Channel 1]
Channel Name	CH2
Dye Name	Alexa Fluor 488
Spectrum Separation	OFF
PMT Detection Mode	PhotonCount
PMT Voltage	1050 [V]
Excitation DM Name	DM405/488/543/635
Excitation DM Position	4
Excitation Wavelength	488 [nm]
Emission DM Name	Mirror
Emission DM Position	1
Emission Wavelength	520 [nm]
BF Name	None
[Event 1]
Event Contents	BleachStart
Event Time	0.0 [ms]
Frame Image Number	1
[Event 2]
Event Contents	BleachEnd
Event Time	2594.4 [ms]
Frame Image Number	1
