# Supplementary material for: The Role of Membrane Fluidization in the Gel-Assisted Formation of Giant Polymersomes
Source: PLoS One. 2016 Jul 13;11(7):e0158729. doi: 10.1371/journal.pone.0158729 (PMC4943728; doi:10.1371/journal.pone.0158729)
Supplement: S4 File — Zip file archive containing original photomicrographs of polymersomes formed following rehydration with sucrose and on gels prepared with sucrose. (ZIP) [file pone.0158729.s004.zip]

Archive with 13 entries (13 files):
- Sucrose Rehydration on Gel Prepared in Sucrose/Image_5028_20150330_161613.tif
- Sucrose Rehydration on Gel Prepared in Sucrose/Image_5029_20150330_161620.tif
- Sucrose Rehydration on Gel Prepared in Sucrose/Image_5030_20150330_161627.tif
- Sucrose Rehydration on Gel Prepared in Sucrose/Image_5031_20150330_161638.tif
- Sucrose Rehydration on Gel Prepared in Sucrose/Image_5032_20150330_161651.tif
- Sucrose Rehydration on Gel Prepared in Sucrose/Image_5033_20150330_161705.tif
- Sucrose Rehydration on Gel Prepared in Sucrose/Image_5034_20150330_161728.tif
- Sucrose Rehydration on Gel Prepared in Sucrose/Image_5035_20150330_161747.tif
- Sucrose Rehydration on Gel Prepared in Sucrose/Image_5036_20150330_161853.tif
- Sucrose Rehydration on Gel Prepared in Sucrose/Image_5049_20150330_163434.tif
- Sucrose Rehydration on Gel Prepared in Sucrose/Image_5050_20150330_163448.tif
- Sucrose Rehydration on Gel Prepared in Sucrose/Image_5051_20150330_163602.tif
- Sucrose Rehydration on Gel Prepared in Sucrose/Image_5052_20150330_163653.tif
