# Supplementary material for: The Role of Membrane Fluidization in the Gel-Assisted Formation of Giant Polymersomes
Source: PLoS One. 2016 Jul 13;11(7):e0158729. doi: 10.1371/journal.pone.0158729 (PMC4943728; doi:10.1371/journal.pone.0158729)
Supplement: S5 File — Zip file archive containing original photomicrographs of polymersomes formed following rehydration with sucrose and on gels prepared with water. (ZIP) [file pone.0158729.s005.zip]

Archive with 13 entries (13 files):
- Sucrose Rehydration on Gel Prepared in Water/Image_4404_20150316_154231.tif
- Sucrose Rehydration on Gel Prepared in Water/Image_4405_20150316_154246.tif
- Sucrose Rehydration on Gel Prepared in Water/Image_4406_20150316_154312.tif
- Sucrose Rehydration on Gel Prepared in Water/Image_4407_20150316_154320.tif
- Sucrose Rehydration on Gel Prepared in Water/Image_4408_20150316_154333.tif
- Sucrose Rehydration on Gel Prepared in Water/Image_4409_20150316_154342.tif
- Sucrose Rehydration on Gel Prepared in Water/Image_4410_20150316_154349.tif
- Sucrose Rehydration on Gel Prepared in Water/Image_4411_20150316_154405.tif
- Sucrose Rehydration on Gel Prepared in Water/Image_4412_20150316_154417.tif
- Sucrose Rehydration on Gel Prepared in Water/Image_4413_20150316_154429.tif
- Sucrose Rehydration on Gel Prepared in Water/Image_4414_20150316_154444.tif
- Sucrose Rehydration on Gel Prepared in Water/Image_4415_20150316_154455.tif
- Sucrose Rehydration on Gel Prepared in Water/Image_4416_20150316_154517.tif
