# Supplementary material for: The Role of Membrane Fluidization in the Gel-Assisted Formation of Giant Polymersomes
Source: PLoS One. 2016 Jul 13;11(7):e0158729. doi: 10.1371/journal.pone.0158729 (PMC4943728; doi:10.1371/journal.pone.0158729)
Supplement: S6 File — Zip file archive containing original photomicrographs of polymersomes formed following rehydration with sucrose and on gels prepared with water. (ZIP) [file pone.0158729.s006.zip]

Archive with 10 entries (10 files):
- Water Rehydration on Gel Prepared in Sucrose/Image_4958_20150330_123232.tif
- Water Rehydration on Gel Prepared in Sucrose/Image_4959_20150330_123245.tif
- Water Rehydration on Gel Prepared in Sucrose/Image_4960_20150330_123255.tif
- Water Rehydration on Gel Prepared in Sucrose/Image_4961_20150330_123308.tif
- Water Rehydration on Gel Prepared in Sucrose/Image_4962_20150330_123322.tif
- Water Rehydration on Gel Prepared in Sucrose/Image_4963_20150330_123335.tif
- Water Rehydration on Gel Prepared in Sucrose/Image_4995_20150330_130013.tif
- Water Rehydration on Gel Prepared in Sucrose/Image_4996_20150330_130035.tif
- Water Rehydration on Gel Prepared in Sucrose/Image_4997_20150330_130326.tif
- Water Rehydration on Gel Prepared in Sucrose/Image_4998_20150330_130830.tif
