# Supplementary material for: The Role of Membrane Fluidization in the Gel-Assisted Formation of Giant Polymersomes
Source: PLoS One. 2016 Jul 13;11(7):e0158729. doi: 10.1371/journal.pone.0158729 (PMC4943728; doi:10.1371/journal.pone.0158729)
Supplement: S7 File — Zip archive containing original photomicrographs of polymersomes formed following rehydration with water and on gels prepared with water. (ZIP) [file pone.0158729.s007.zip]

Archive with 10 entries (10 files):
- Water Rehydration on Gel Prepared in Water/Image_4318_20150316_134659.tif
- Water Rehydration on Gel Prepared in Water/Image_4319_20150316_134714.tif
- Water Rehydration on Gel Prepared in Water/Image_4320_20150316_134736.tif
- Water Rehydration on Gel Prepared in Water/Image_4321_20150316_134746.tif
- Water Rehydration on Gel Prepared in Water/Image_4322_20150316_134808.tif
- Water Rehydration on Gel Prepared in Water/Image_4328_20150316_134917.tif
- Water Rehydration on Gel Prepared in Water/Image_4329_20150316_134942.tif
- Water Rehydration on Gel Prepared in Water/Image_4330_20150316_135039.tif
- Water Rehydration on Gel Prepared in Water/Image_4331_20150316_135101.tif
- Water Rehydration on Gel Prepared in Water/Image_4402_20150316_153957.tif
