# Supplementary material for: The Role of Membrane Fluidization in the Gel-Assisted Formation of Giant Polymersomes
Source: PLoS One. 2016 Jul 13;11(7):e0158729. doi: 10.1371/journal.pone.0158729 (PMC4943728; doi:10.1371/journal.pone.0158729)
Supplement: S8 File — Zip file archive containing original photomicrographs of polymersomes formed following rehydration at 24°C. (ZIP) [file pone.0158729.s008.zip]

Archive with 10 entries (10 files):
- 24C/Image_4307_20150316_133645.tif
- 24C/Image_4309_20150316_133731.tif
- 24C/Image_4310_20150316_133829.tif
- 24C/Image_4311_20150316_133840.tif
- 24C/Image_4312_20150316_133857.tif
- 24C/Image_4313_20150316_133906.tif
- 24C/Image_4314_20150316_134001.tif
- 24C/Image_4315_20150316_134015.tif
- 24C/Image_4316_20150316_134032.tif
- 24C/Image_4317_20150316_134204.tif
