# Supplementary material for: The Role of Membrane Fluidization in the Gel-Assisted Formation of Giant Polymersomes
Source: PLoS One. 2016 Jul 13;11(7):e0158729. doi: 10.1371/journal.pone.0158729 (PMC4943728; doi:10.1371/journal.pone.0158729)
Supplement: S10 File — Zip file archive containing original photomicrographs of polymersomes formed following rehydration at 50°C. (ZIP) [file pone.0158729.s010.zip]

Archive with 10 entries (10 files):
- 50C/Image_4071_20150311_172804.tif
- 50C/Image_4073_20150311_172824.tif
- 50C/Image_4075_20150311_172845.tif
- 50C/Image_4077_20150311_172916.tif
- 50C/Image_4079_20150311_172931.tif
- 50C/Image_4081_20150311_172958.tif
- 50C/Image_4082_20150311_173036.tif
- 50C/Image_4083_20150311_173050.tif
- 50C/Image_4084_20150311_173104.tif
- 50C/Image_4100_20150311_174555.tif
