# Supplementary material for: The Role of Membrane Fluidization in the Gel-Assisted Formation of Giant Polymersomes
Source: PLoS One. 2016 Jul 13;11(7):e0158729. doi: 10.1371/journal.pone.0158729 (PMC4943728; doi:10.1371/journal.pone.0158729)
Supplement: S11 File — Zip file archive containing original photomicrographs of polymersomes formed following rehydration at 60°C. (ZIP) [file pone.0158729.s011.zip]

Archive with 10 entries (10 files):
- 60C/Image_4085_20150311_173204.tif
- 60C/Image_4087_20150311_173432.tif
- 60C/Image_4089_20150311_173517.tif
- 60C/Image_4091_20150311_173641.tif
- 60C/Image_4093_20150311_173723.tif
- 60C/Image_4095_20150311_173756.tif
- 60C/Image_4096_20150311_173810.tif
- 60C/Image_4097_20150311_173829.tif
- 60C/Image_4098_20150311_174332.tif
- 60C/Image_4099_20150311_174452.tif
